# Supplementary material for: Novel lncRNA Signature (UFC1/PTENP1) as a Molecular Biomarker for the Diagnosis and Prognosis of Hepatocellular Carcinoma in an Egyptian Cohort
Source: Curr Issues Mol Biol. 2026 Mar 29;48(4):360. doi: 10.3390/cimb48040360 (PMC13114740; doi:10.3390/cimb48040360)
Supplement: Supplementary file 1 [file cimb-48-00360-s001.zip]

Archive with 1 entries (1 files):
- cimb-4222467-supplementary.pdf
